# Supplementary material for: The Effect of Faecal Microbiota Transplantation on Cognitive Function in Cognitively Healthy Adults with Irritable Bowel Syndrome: Protocol for a Randomised, Placebo-Controlled, Double-Blinded Pilot Study
Source: Methods Protoc. 2025 Aug 1;8(4):83. doi: 10.3390/mps8040083 (PMC12388800; doi:10.3390/mps8040083)
Supplement: Supplementary file 1 [file mps-08-00083-s001.zip]

Archive with 1 entries (1 files):
- mps-3652594-supplementary.pdf
